# Supplementary material for: Stalls in Fertility Transitions in sub‐Saharan Africa: Revisiting the Evidence
Source: Stud Fam Plann. 2019 Aug 5;50(3):257–78. doi: 10.1111/sifp.12098 (PMC6771655; doi:10.1111/sifp.12098)
Supplement: Supplementary file 2 — Supporting information Appendix B [file SIFP-50-257-s002.xlsx]

## Sheet: Comparison of sources
APPENDIX B
		Data source and method
Country	Period	Published DHS	Reconstructed DHS	Census reverse-survival estimates	Census - births last 12 months	MICS	AIS-MIS	special DHS	Number of sources	Bongaarts DHS	D-index (DHS-based estimates)	O-index (other sources)	No transition	Category	Unambiguous evidence	Very strong evidence	Strong evidence	Moderate evidence	Weak evidence	Conflicting evidence
Benin	1996-2001	-1	-1	0.5	-1	1			5	1	-1	0.166667		No stall	0	0	0	0	0	0
Benin	2001-2006	1	-1	1	-1	1			5	1	0	0.333333		Weak or conflicting evidence	0	0	0	0	1	0
Benin	2006-2012	-1	-1	-1	-1	-1			5	-1	-1	-1		No stall	0	0	0	0	0	0
Burkina Faso	1993-1999	1	-0.5	1	-0.5				4	1	0.25	0.25		Weak or conflicting evidence	0	0	0	0	1	0
Burkina Faso	1999-2003	-1	0.5	-0.5	-1				4	1	-0.25	-0.75		No stall	0	0	0	0	0	0
Burkina Faso	2003-2010	1	-1	-0.5	-0.5				4	1	0	-0.5		No stall	0	0	0	0	0	0
Burundi	1987-2010	-1	0	0	-1				4	0	-0.5	-0.5		No stall	0	0	0	0	0	0
Burundi	2010-2017	-1	-1						2	-1	-1	-5		No stall	0	0	0	0	0	0
Cameroon	1991-1998	-1	-1	0.5	-1				4	-1	-1	-0.25		No stall	0	0	0	0	0	0
Cameroon	1998-2004	1	1	0.5	-1	1			5	0.5	1	0.166667		Strong evidence	0	0	1	0	0	0
Cameroon	2004-2011	1	-1	0.5	-0.5	0			5	0.5	0	0		Weak or conflicting evidence	0	0	0	0	1	0
Chad	1997-2004	1	1	1	1				4	0.5	1	1	1	No stall	0	0	0	0	0	0
Chad	2004-2015	1	0	-0.5	0.5				4	1	0.5	0	1	No stall	0	0	0	0	0	0
Comoros	1996-2012	-1	0.5	-0.5					3	1	-0.25	-0.5		No stall	0	0	0	0	0	0
Congo	2005-2011	1	1	0.5		1			4	1	1	0.75		Very strong evidence	0	1	0	0	0	0
Côte d'Ivoire	1994-1998	-0.5	-1	-1					3	-1	-0.75	-1		No stall	0	0	0	0	0	0
Côte d'Ivoire	1999-2012	0.5	0	1			0.5		4	1	0.25	0.75		Moderate evidence	0	0	0	1	0	0
DR Congo	2007-2013	1	1			-1			3	1	1	-1	1	No stall	0	0	0	0	0	0
Ethiopia	2000-2005	1	-1	-1	0.5				4	0.5	0	-0.25		No stall	0	0	0	0	0	0
Ethiopia	2005-2011	-1	-1	-0.5	0.5				4	-1	-1	0		No stall	0	0	0	0	0	0
Ethiopia	2011-2016	0.5	-1						2	0.5	-0.25	-5		No stall	0	0	0	0	0	0
Gabon	2000-2012	1	0.5	1	-1				4	1	0.75	0		Moderate evidence	0	0	0	1	0	0
Ghana	1988-1993	-1	-1	1					3	-1	-1	1		Weak or conflicting evidence	0	0	0	0	0	1
Ghana	1993-1999	-1	-1	-1		-1	-1		5	-1	-1	-1		No stall	0	0	0	0	0	0
Ghana	1999-2003	1	1	0.5	0	-1		-1	6	-1	1	-0.375		Weak or conflicting evidence	0	0	0	0	0	1
Ghana	2003-2008	-1	-1	-1	-1	-1	-1		6	1	-1	-1		No stall	0	0	0	0	0	0
Ghana	2008-2014	1	-1	-0.5	-0.5	-0.5	-0.5	-0.5	7	0.5	0	-0.5		No stall	0	0	0	0	0	0
Guinea	1999-2005	1	-1	1	-1	-1			5	0.5	0	-0.333333	1	No stall	0	0	0	0	0	0
Guinea	2005-2012	-1	-1	0.5	-1	0.5			5	-1	-1	0	1	No stall	0	0	0	0	0	0
Kenya	1988-1993	-1	-1	-1	0.5				4	-1	-1	-0.25		No stall	0	0	0	0	0	0
Kenya	1993-1998	-1	-1	0.5	1				4	0.5	-1	0.75		Weak or conflicting evidence	0	0	0	0	0	1
Kenya	1998-2003	1	1	1	0.5				4	-0.5	1	0.75		Very strong evidence	0	1	0	0	0	0
Kenya	2003-2009	-1	-1	-1	-1				4	-1	-1	-1		No stall	0	0	0	0	0	0
Kenya	2009-2014	-1	-1						2	-1	-1	-5		No stall	0	0	0	0	0	0
Lesotho	2004-2009	0.5	-1	-0.5	0				4	-1	-0.25	-0.25		No stall	0	0	0	0	0	0
Lesotho	2009-2014	1	-0.5	-1					3	-1	0.25	-1		No stall	0	0	0	0	0	0
Liberia	1986-2007	-1	0	0	-1				4	-1	-0.5	-0.5		No stall	0	0	0	0	0	0
Liberia	2007-2013	-1	-1				-0.5		3	-1	-1	-0.5		No stall	0	0	0	0	0	0
Madagascar	1992-1997	0.5	1	0	0				4	-1	0.75	0		Moderate evidence	0	0	0	1	0	0
Madagascar	1997-2004	-1	-1						2	-1	-1	-5		No stall	0	0	0	0	0	0
Madagascar	2004-2009	-1	-1						2	-1	-1	-5		No stall	0	0	0	0	0	0
Malawi	1992-2000	-1	0	0.5	-1	0.5			5	-1	-0.5	0		No stall	0	0	0	0	0	0
Malawi	2000-2004	-1	1	0.5	-1	1			5	1	0	0.166667		Weak or conflicting evidence	0	0	0	0	1	0
Malawi	2004-2010	-1	-1	1	-1	-1			5	-1	-1	-0.333333		No stall	0	0	0	0	0	0
Malawi	2010-2015	-1	-1			-0.5	-0.5		4	-1	-1	-0.5		No stall	0	0	0	0	0	0
Mali	1987-1996	-1	0	1	0	0			5	-1	-0.5	0.333333	1	No stall	0	0	0	0	0	0
Mali	1996-2001	1	-1	-1	0.5	1			5	1	0	0.166667	1	No stall	0	0	0	0	0	0
Mali	2001-2006	0.5	-1	1	1	1			5	1	-0.25	1	1	No stall	0	0	0	0	0	0
Mali	2006-2013	-1	-1	-1		-0.5			4	-1	-1	-0.75		No stall	0	0	0	0	0	0
Mozambique	1997-2003	1	-0.5	1	-1	1			5	-1	0.25	0.333333	1	No stall	0	0	0	0	0	0
Mozambique	2003-2011	1	1	-0.5	-0.5	-0.5			5	1	1	-0.5	1	No stall	0	0	0	0	0	0
Namibia	1992-2000	-1	-1	-1	-1				4	-1	-1	-1		No stall	0	0	0	0	0	0
Namibia	2000-2007	-1	-1	-1	0.5				4	-1	-1	-0.25		No stall	0	0	0	0	0	0
Namibia	2007-2013	1	1	1	1				4	1	1	1		Unambiguous evidence	1	0	0	0	0	0
Niger	1992-1998	1	1	1	-1				4	-1	1	0	1	No stall	0	0	0	0	0	0
Niger	1998-2006	0.5	1	0.5	0.5				4	1	0.75	0.5	1	No stall	0	0	0	0	0	0
Niger	2006-2012	1	-1	0	1				4	1	0	0.5	1	No stall	0	0	0	0	0	0
Nigeria	1990-2003	0	0.5	1		0.5			4	1	0.25	0.75		Moderate evidence	0	0	0	1	0	0
Nigeria	2003-2008	1	-1	0		1			4	-1	0	0.5		Moderate evidence	0	0	0	1	0	0
Nigeria	2008-2013	-1	-1			0	0		4	1	-1	0		No stall	0	0	0	0	0	0
Rwanda	1992-2000	-1	0.5	-1	1	1			5	1	-0.25	0.333333		No stall	0	0	0	0	0	0
Rwanda	2000-2005	1	-0.5	1	0.5	-1			5	-1	0.25	0.166667		Weak or conflicting evidence	0	0	0	0	1	0
Rwanda	2005-2011	-1	-1	-1	-1	-0.5			5	-1	-1	-0.833333		No stall	0	0	0	0	0	0
Rwanda	2011-2015	-1	-1	-0.5	-0.5		0.5		5	1	-1	-0.166667		No stall	0	0	0	0	0	0
Senegal	1986-1993	-1	-1	-1					3	-1	-1	-1		No stall	0	0	0	0	0	0
Senegal	1993-1997	-1	-1	1					3	-1	-1	1		Weak or conflicting evidence	0	0	0	0	0	1
Senegal	1997-2005	-1	-1	-0.5					3	1	-1	-0.5		No stall	0	0	0	0	0	0
Senegal	2005-2011	-1	0.5	0.5	0.5		0.5		5	-1	-0.25	0.5		Weak or conflicting evidence	0	0	0	0	0	1
Senegal	2011-2013	1	-1	-1	0				4	1	0	-0.5		No stall	0	0	0	0	0	0
Senegal	2013-2016	-1	-1	-0.5					3	-1	-1	-0.5		No stall	0	0	0	0	0	0
Sierra Leone	2008-2013	1	-1	-1	-1	0.5			5	-1	0	-0.5		No stall	0	0	0	0	0	0
South Africa	1998-2016	-0.5	0.5	0.5	0.5				4	1	0	0.5		Moderate evidence	0	0	0	1	0	0
Tanzania	1992-1996	-1	-1	0.5	0.5		-0.5		5	-1	-1	0.166667		No stall	0	0	0	0	0	0
Tanzania	1996-1999	0.5	-1	-0.5	0.5			-0.5	5	0.5	-0.25	-0.166667		No stall	0	0	0	0	0	0
Tanzania	1999-2004	1	-1	0.5	0.5	0.5			5	0.5	0	0.5		Moderate evidence	0	0	0	1	0	0
Tanzania	2004-2010	0.5	-1	0	-1		0.5		5	-1	-0.25	-0.166667		No stall	0	0	0	0	0	0
Tanzania	2010-2015	-1	-1	-0.5	-0.5				4	-1	-1	-0.5		No stall	0	0	0	0	0	0
Togo	1988-1998	-1	-1						2	1	-1	-5		No stall	0	0	0	0	0	0
Togo	1998-2014	-1	0.5	0					3	1	-0.25	0		No stall	0	0	0	0	0	0
Uganda	1986-1995	-1	1	-1					3	-1	0	-1	1	No stall	0	0	0	0	0	0
Uganda	1995-2001	1	0.5	0.5	1				4	-1	0.75	0.75	1	No stall	0	0	0	0	0	0
Uganda	2001-2006	0.5	-1	0.5	0.5				4	-1	-0.25	0.5		Weak or conflicting evidence	0	0	0	0	0	1
Uganda	2006-2011	-1	-1	0.5	-1		-0.5		5	-1	-1	-0.333333		No stall	0	0	0	0	0	0
Uganda	2011-2016	-1	-1	-1	-1		-1		5	-1	-1	-1		No stall	0	0	0	0	0	0
Zambia	1992-1996	-1	1	1	-1				4	-1	0	0		Weak or conflicting evidence	0	0	0	0	1	0
Zambia	1996-2002	-1	-1	0.5	-1				4	-1	-1	-0.25		No stall	0	0	0	0	0	0
Zambia	2002-2007	1	1	0.5	0.5				4	1	1	0.5		Very strong evidence	0	1	0	0	0	0
Zambia	2007-2013	-1	-1	-0.5	0.5				4	-1	-1	0		No stall	0	0	0	0	0	0
Zimbabwe	1988-1994	-1	-1	-1		-0.5			4	-1	-1	-0.75		No stall	0	0	0	0	0	0
Zimbabwe	1994-1999	-1	-1	0	-1	0.5			5	-1	-1	-0.166667		No stall	0	0	0	0	0	0
Zimbabwe	1999-2005	0.5	-1	-0.5	-0.5	-1			5	-1	-0.25	-0.666667		No stall	0	0	0	0	0	0
Zimbabwe	2005-2011	1	1	1	1	1			5	1	1	1		Unambiguous evidence	1	0	0	0	0	0
Zimbabwe	2011-2015	1	1	0.5	0.5	1			5	-1	1	0.666667		Very strong evidence	0	1	0	0	0	0
															2	4	1	7	6	6
